# Supplementary material for: Hyperaminoacidemia induces pancreatic α cell proliferation via synergism between the mTORC1 and CaSR-Gq signaling pathways
Source: Nat Commun. 2023 Jan 16;14:235. doi: 10.1038/s41467-022-35705-4 (PMC9842633; doi:10.1038/s41467-022-35705-4)
Supplement: Supplementary file 3 — Source Data Please use the attached new Source data file. [file 41467_2022_35705_MOESM3_ESM.xlsx]

## Sheet: Fig. 1
a. Amino acids (μmol/mg protein)			b. Amino acids (mM)			d. pS6 positive α cells (%)			e. pS6 fluorescence intensity
Con	gcgrDKO		Con	gcgrDKO		Con	gcgrDKO		Con	gcgrDKO
0.475839	1.81767		9.89405	8.80252		0	16.6667		31.589	31.367
0.423494	1.05205		4.96505	12.8335		6.66667	17.3913		31.054	43.71
0.251452	2.26978		8.37705	16.8575		15.3846	23.5294		35.34	45.55
0.351897	0.981452		6.72605	9.01652		7.14286	20.8333		29.852	35.682
0.320358	0.828067		10.2901	15.013		14.2857	16.6667		27.82	39.144
0.350755	1.24067		7.48905	9.77153		15.3846	21.0526		34.34	42.13
						18.1818	20		32.03	34.45
P value	0.0015		P value	0.0291		6.66667	18.1818		31.52	39.85
						8.33333	18.75		34.32	42.34
						P value	0.0006		P value	0.0007

## Sheet: Fig. 2
b. α cell number					c. Cell size (μm2)					e. EdU positive α cells
Con	TgαCA-MTOR	TgαCA-Rheb	gcgrDKO		Con	TgαCA-MTOR	TgαCA-Rheb	gcgrDKO		Con	TgαCA-MTOR	TgαCA-Rheb
27	17	14	32		20.776	27.948	45.756	16.942		4	1	3
26	22	26	34		21.765	30.051	34.874	20.034		2	2	2
24	19	19	27		21.889	30.916	36.11	21.394		1	3	3
19	16	22	32		23.373	32.524	38.336	23.62		2	2	2
24	24	24	25		23.62	33.142	27.577	26.464		1	1	2
17	16	26	28		24.733	35.244	37.47	26.588		2	2	4
19	18	18	34		26.835	40.438	52.929	28.072		0	2	1
25	23	24	40		27.083	42.046	58.123	28.319		3	2	0
25	22	25	28		27.206	43.159	42.417	30.051		2	3	1
24	17	21	29		28.69	44.519	44.148	31.535
28	24	17	34		30.793	47.364	55.402	31.658		Tukey's multiple comparisons test		P Value
18	23	21	27		32.029	47.982	34.132	32.029		Con vs. TgαCA-MTOR		0.9731
23	24	18	29		32.648	48.971	40.933	33.266		Con vs. TgαCA-Rheb		0.9731
29	21	19	32		34.626	50.332	44.272	33.266		TgαCA-MTOR vs. TgαCA-Rheb		>0.9999
23	23	23	32		36.728	51.074	58.741	34.874
					39.202	55.155	32.153	35.244
Tukey's multiple comparisons test		P Value
Con vs. TgαCA-MTOR		0.1476			Tukey's multiple comparisons test		P Value
Con vs. TgαCA-Rheb		0.3094			Con vs. TgαCA-MTOR		<0.0001
Con vs. gcgrDKO		<0.0001			Con vs. TgαCA-Rheb		0.0002
TgαCA-MTOR vs. TgαCA-Rheb		0.9763			Con vs. gcgrDKO		0.9986
TgαCA-MTOR vs. gcgrDKO		<0.0001			TgαCA-MTOR vs. TgαCA-Rheb		0.9533
TgαCA-Rheb vs. gcgrDKO		<0.0001			TgαCA-MTOR vs. gcgrDKO		<0.0001
					TgαCA-Rheb vs. gcgrDKO		0.0002

## Sheet: Fig. 3
a. Relative mRNA expression (Fold of Con)												b. α cell number								e. α cell number						f. Amino acids (μmol/mg protein)						h. α cell number						j. EdU positive α cells
	Con				gcgrDKO				P value			gcgrDKO; casr sgRNA	Con	gcgrDKO	gcgrDKO;gprc6a sgRNA	gcgrDKO; taslr3 sgRNA				Con	gcgrDKO	casr+/-;gcgrDKO	casr-/-;gcgrDKO			Con	casr-/-	gcgrDKO	casr-/-;gcgrDKO		NPS 2134	-	+	-	+		NPS 2134	-	+	-	+
casr	0.790903	1.06763	1.13171	1.03928	1.85502	2.22792	2.12127	3.21281	0.00456			18	19	35	28	45				23	28	37	19			0.556157	0.54425	1.849	1.36132			Con	Con	gcgrDKO	gcgrDKO			Con	Con	gcgrDKO	gcgrDKO
tas1r3	0.819514	1.1319	1.02073	1.05612	1.49781	1.53058	1.38007	2.14303	0.01399			26	24	27	34	38				19	32	27	24			0.563743	0.564523	1.56258	1.15296			22	17	32	30			1	1	6	0
gprc6a	0.889227	1.23072	1.02129	0.894803	1.40867	1.68324	1.91361	1.82468	0.002164			24	22	40	46	30				19	38	36	31			0.55126	0.553259	1.72086	1.80267			16	19	27	25			3	0	3	2
												28	21	32	39	29				22	26	27	20			0.512006		1.0514				20	18	33	26			1	1	2	4
												24	24	32	25	26				18	25	29	22									22	19	25	21			2	1	5	1
												31	20	33		29				23	31	23	18			Tukey's multiple comparisons test			P Value			23	20	25	19			2	1	3	1
												30	23	27		29				21	31	20	18			Con vs. casr-/-			>0.9999			23	21	30	22			2	0	4	4
												31	18	35		37				18	28	32	24			Con vs. gcgrDKO			0.0008			18	23	34	21			3	2	5	2
												27	21	45						23	28	30	14			Con vs. casr-/-;gcgrDKO			0.0033			22	22	35	19			4	3	4	2
												30	25	32						19	32	29	20			casr-/- vs. gcgrDKO			0.0015			20	22	27	32			1	0	5	3
												23	18	36						14	20	26	19			casr-/- vs. casr-/-;gcgrDKO			0.0055			19	17	26	21			2	2	2	1
												24	21	26						19	29	29	21			gcgrDKO vs. casr-/-;gcgrDKO			0.9367			23	20	33	20			1	2	6	1
												24																				22	21	38	18			3	1	4	1
												27								Tukey's multiple comparisons test			P Value
												31								Con vs. gcgrDKO			<0.0001									Tukey's multiple comparisons test			P Value			Tukey's multiple comparisons test			P Value
												27								Con vs. casr+/-;gcgrDKO			<0.0001									Con vs. Con			0.9159			Con vs. Con			0.228
																				Con vs. casr-/-;gcgrDKO			0.9333									Con vs. gcgrDKO			<0.0001			Con vs. gcgrDKO			0.0007
												Tukey's multiple comparisons test				P Value				gcgrDKO vs. casr+/-;gcgrDKO			0.9988									Con vs. gcgrDKO			0.4984			Con vs. gcgrDKO			0.9518
												gcgrDKO; casr sgRNA vs. Con				0.0574				gcgrDKO vs. casr-/-;gcgrDKO			<0.0001									Con vs. gcgrDKO			<0.0001			Con vs. gcgrDKO			<0.0001
												gcgrDKO; casr sgRNA vs. gcgrDKO				0.0065				casr+/-;gcgrDKO vs. casr-/-;gcgrDKO			0.0001									Con vs. gcgrDKO			0.1822			Con vs. gcgrDKO			0.5011
												gcgrDKO; casr sgRNA vs. gcgrDKO;gprc6a sgRNA				0.0255																gcgrDKO vs. gcgrDKO			<0.0001			gcgrDKO vs. gcgrDKO			0.0001
												gcgrDKO; casr sgRNA vs. gcgrDKO; taslr3 sgRNA				0.037
												Con vs. gcgrDKO				<0.0001
												Con vs. gcgrDKO;gprc6a sgRNA				<0.0001
												Con vs. gcgrDKO; taslr3 sgRNA				<0.0001
												gcgrDKO vs. gcgrDKO;gprc6a sgRNA				0.9941
												gcgrDKO vs. gcgrDKO; taslr3 sgRNA				0.9996
												gcgrDKO;gprc6a sgRNA vs. gcgrDKO; taslr3 sgRNA				0.9824

## Sheet: Fig. 4
b. α cell number						d. EdU positive α cells						g. Ki67 positive cells among Cre-GFP negative α cells (%)						h. Ki67 positive cells among Cre-GFP positive α cells (%)
Con	gcgrDKO	casr-/-;gcgrDKO	TgαCaSR;casr-/-;gcgrDKO			Con	gcgrDKO	casr-/-;gcgrDKO	TgαCaSR;casr-/-;gcgrDKO			WT-LAA	WT-HAA	Casrflox/flox-LAA	Casrflox/flox-HAA			WT-LAA	WT-HAA	Casrflox/flox -LAA	Casrflox/flox -HAA
23	33	22	24			1	3	2	3			0.763359	4.31373	0.842697	3.07692			1.62162	4.23729	1.14286	1.1194
21	27	19	25			2	4	2	3			0.840336	4.86815	0.886918	3.53357			1.25	4.5283	1.40845	1.43885
17	30	24	32			2	4	1	4			1.1236	2.9877	0.874636	3.4632			0.809717	6.55738	0.909091	0.706714
22	32	22	27			0	5	3	5
20	28	19	23			3	5	2	3			Tukey's multiple comparisons test			P Value			Tukey's multiple comparisons test			P Value
21	28	20	24			2	4	1	4			WT-LAA vs. WT-HAA			0.0003			WT-LAA vs. WT-HAA			0.0006
19	30	24	29			1	5	4	4			WT-LAA vs. Casrflox/flox-LAA			0.9996			WT-LAA vs. Casrflox/flox-LAA			0.9992
21	35	21	25			4	3	1	5			WT-LAA vs. Casrflox/flox-HAA			0.0016			WT-LAA vs. Casrflox/flox-HAA			0.9946
18	29	20	32			2	4	2	3			WT-HAA vs. Casrflox/flox-LAA			0.0003			WT-HAA vs. Casrflox/flox-LAA			0.0006
21	27	19	24									WT-HAA vs. Casrflox/flox-HAA			0.3895			WT-HAA vs. Casrflox/flox-HAA			0.0005
22	30	27	27			Tukey's multiple comparisons test			P Value			Casrflox/flox-LAA vs. Casrflox/flox-HAA			0.0014			Casrflox/flox-LAA vs. Casrflox/flox-HAA			0.9994
20	29	21	30			Con vs. gcgrDKO			0.0001
						Con vs. casr-/-;gcgrDKO			0.9947
Tukey's multiple comparisons test			P Value			Con vs.TgαCaSR; casr-/-;gcgrDKO			0.0011
Con vs. gcgrDKO			<0.0001			gcgrDKO vs. casr-/-;gcgrDKO			0.0003
Con vs. casr-/-;gcgrDKO			0.7192			gcgrDKO vs.TgαCaSR;casr-/-;gcgrDKO			0.8808
Con vs. TgαCaSR; casr-/-;gcgrDKO			<0.0001			casr-/-;gcgrDKO vs. TgαCaSR;casr-/-;gcgrDKO			0.0022
gcgrDKO vs. casr-/-;gcgrDKO			<0.0001
gcgrDKO vs. TgαCaSR;casr-/-;gcgrDKO			0.0274
casr-/-;gcgrDKO vs. TgαCaSR; casr-/-;gcgrDKO			<0.0001

## Sheet: Fig. 5
	c. α cell number									e. EdU positive α cells
20 μM CNO	-	+	-	+	-	+			20 μM CNO	-	+	-	+	-	+
	Con	Con	TgαGq;casr-/-;gcgrDKO	TgαGq;casr-/-;gcgrDKO	TgαGq;gcgrDKO	TgαGq;gcgrDKO				Con	Con	TgαGq;casr-/-;gcgrDKO	TgαGq;casr-/-;gcgrDKO	TgαGq;gcgrDKO	TgαGq;gcgrDKO
	22	24	23	30	27	27				1	3	0	5	4	5
	23	18	25	44	33	35				3	2	1	4	2	3
	21	23	25	38	28	38				2	1	2	3	6	4
	18	22	27	28	35	30				2	1	2	3	3	4
	25	22	26	32	32	33				1	1	2	6	4	7
	17	28	22	38	30	34				0	2	3	4	5	4
	24	21	25	32	30	37				2	2	1	3	4	5
	26	25	22	35	27	35				2	2	1	5	3	3
	24	23	17	34	34	36
	18	18	22	29	32	34				Tukey's multiple comparisons test				P Value
	23	19	26	36	29	27				Con vs. Con				0.9999
	17	20	17	30	30	35				Con vs. TgαGq;casr-/-;gcgrDKO				0.9999
										Con vs. TgαGq;casr-/-;gcgrDKO				0.0004
	Tukey's multiple comparisons test				P Value					Con vs. TgαGq;gcgrDKO				0.0015
	Con vs. Con				0.9997					Con vs. TgαGq;gcgrDKO				<0.0001
	Con vs. TgαGq;casr-/-;gcgrDKO				0.8711					Con vs. TgαGq;casr-/-;gcgrDKO				0.9969
	Con vs. TgαGq;casr-/-;gcgrDKO				<0.0001					Con vs. TgαGq;casr-/-;gcgrDKO				0.0007
	Con vs. TgαGq;gcgrDKO				<0.0001					Con vs. TgαGq;gcgrDKO				0.0031
	Con vs. TgαGq;gcgrDKO				<0.0001					Con vs. TgαGq;gcgrDKO				0.0002
	Con vs. TgαGq;casr-/-;gcgrDKO				0.9617					TgαGq;casr-/-;gcgrDKO vs. TgαGq;casr-/-;gcgrDKO				0.0002
	Con vs. TgαGq;casr-/-;gcgrDKO				<0.0001					TgαGq;casr-/-;gcgrDKO vs. TgαGq;gcgrDKO				0.0007
	Con vs. TgαGq;gcgrDKO				<0.0001					TgαGq;casr-/-;gcgrDKO vs. TgαGq;gcgrDKO				<0.0001
	Con vs. TgαGq;gcgrDKO				<0.0001					TgαGq;casr-/-;gcgrDKO vs. TgαGq;gcgrDKO				0.9969
	TgαGq;casr-/-;gcgrDKO vs. TgαGq;casr-/-;gcgrDKO				<0.0001					TgαGq;casr-/-;gcgrDKO vs. TgαGq;gcgrDKO				0.9969
	TgαGq;casr-/-;gcgrDKO vs. TgαGq;gcgrDKO				<0.0001					TgαGq;gcgrDKO vs. TgαGq;gcgrDKO				0.9322
	TgαGq;casr-/-;gcgrDKO vs. TgαGq;gcgrDKO				<0.0001
	TgαGq;casr-/-;gcgrDKO vs. TgαGq;gcgrDKO				0.2086
	TgαGq;casr-/-;gcgrDKO vs. TgαGq;gcgrDKO				0.9997
	TgαGq;gcgrDKO vs. TgαGq;gcgrDKO				0.3503

## Sheet: Fig. 6
	b. α cell number											c. EdU positive α cells											e. α cell number									g. EdU positive α cells
1 μM CNO	-	+	-	+	-	+	-	+			1 μM CNO	-	+	-	+	-	+	-	+			20 μM CNO	-	+	-	+	-	+			20 μM CNO	-	+	-	+	-	+
	Con	Con	TgαCA-Rheb	TgαCA-Rheb	TgαGq	TgαGq	TgαCA-Rheb;TgαGq	TgαCA-Rheb;TgαGq				Con	Con	TgαCA-Rheb	TgαCA-Rheb	TgαGq	TgαGq	TgαCA-Rheb;TgαGq	TgαCA-Rheb;TgαGq				Con	Con	gcgrDKO	gcgrDKO	TgαGq	TgαGq				Con	Con	gcgrDKO	gcgrDKO	TgαGq	TgαGq
	18	25	17	20	15	19	16	22				1	1	1	0	1	2	1	3				21	18	31	35	21	26				1	1	4	4	2	2
	22	15	20	16	16	20	18	23				3	0	2	2	2	2	1	4				22	18	33	32	19	22				0	3	3	6	2	5
	24	16	18	20	18	21	16	28				1	1	2	4	1	1	2	5				19	23	36	31	20	32				2	2	4	2	1	3
	17	22	20	22	20	17	18	27				2	1	3	1	2	1	4	3				16	16	34	28	21	35				3	2	5	4	3	4
	22	24	22	19	20	20	18	25				2	4	3	1	3	2	2	1				21	22	30	23	22	31				2	4	3	4	1	5
	18	20	19	15	21	19	18	26				2	3	0	4	1	3	2	4				17	23	36	32						3	1	5	3
	19	18		21	19		17	24				3	2	1	2	0	4	1	4				22	21	27	36						2	1	4	5
	21	18		16	20		19	20				4	3	4	2	4	2	0	5				23	18	24	29						2	2	5	4
							20	27				1	1	2	3	2	1	3	3				20	24	33	26						3	2	4	5
								26																								2	3	3	2
								25				Tukey's multiple comparisons test				P Value							Tukey's multiple comparisons test			P Value
												Con vs. Con				0.9989							Con vs. Con			>0.9999						Tukey's multiple comparisons test			P Value
	Tukey's multiple comparisons test				P Value							Con vs. TgαCA-Rheb				>0.9999							Con vs. gcgrDKO			<0.0001						Con vs. Con			>0.9999
	Con vs. Con				>0.9999							Con vs. TgαCA-Rheb				>0.9999							Con vs. gcgrDKO			<0.0001						Con vs. gcgrDKO			0.0012
	Con vs. TgαCA-Rheb				0.9984							Con vs. TgαGq				0.9989							Con vs. TgαGq			0.9999						Con vs. gcgrDKO			0.0023
	Con vs. TgαCA-Rheb				0.9056							Con vs. TgαGq				>0.9999							Con vs. TgαGq			0.0005						Con vs. TgαGq			0.9992
	Con vs. TgαGq				0.9056							Con vs. TgαCA-Rheb;TgαGq				0.9989							Con vs. gcgrDKO			<0.0001						Con vs. TgαGq			0.0313
	Con vs. TgαGq				0.9984							Con vs. TgαCA-Rheb;TgαGq				0.1953							Con vs. gcgrDKO			<0.0001						Con vs. gcgrDKO			0.0023
	Con vs. TgαCA-Rheb;TgαGq				0.4612							Con vs. TgαCA-Rheb				>0.9999							Con vs. TgαGq			>0.9999						Con vs. gcgrDKO			0.0044
	Con vs. TgαCA-Rheb;TgαGq				0.0018							Con vs. TgαCA-Rheb				0.9989							Con vs. TgαGq			0.0007						Con vs. TgαGq			0.9947
	Con vs. TgαCA-Rheb				>0.9999							Con vs. TgαGq				>0.9999							gcgrDKO vs. gcgrDKO			0.9648						Con vs. TgαGq			0.0486
	Con vs. TgαCA-Rheb				0.979							Con vs. TgαGq				>0.9999							gcgrDKO vs. TgαGq			<0.0001						gcgrDKO vs. gcgrDKO			>0.9999
	Con vs. TgαGq				0.979							Con vs. TgαCA-Rheb;TgαGq				>0.9999							gcgrDKO vs. TgαGq			0.8326						gcgrDKO vs. TgαGq			0.0045
	Con vs. TgαGq				>0.9999							Con vs. TgαCA-Rheb;TgαGq				0.0499							gcgrDKO vs. TgαGq			0.0002						gcgrDKO vs. TgαGq			0.9992
	Con vs. TgαCA-Rheb;TgαGq				0.6747							TgαCA-Rheb vs. TgαCA-Rheb				>0.9999							gcgrDKO vs. TgαGq			0.995						gcgrDKO vs. TgαGq			0.0075
	Con vs. TgαCA-Rheb;TgαGq				0.0006							TgαCA-Rheb vs. TgαGq				>0.9999							TgαGq vs. TgαGq			0.0049						gcgrDKO vs. TgαGq			>0.9999
	TgαCA-Rheb vs. TgαCA-Rheb				0.9992							TgαCA-Rheb vs. TgαGq				>0.9999																TgαGq vs. TgαGq			0.0423
	TgαCA-Rheb vs. TgαGq				0.9992							TgαCA-Rheb vs. TgαCA-Rheb;TgαGq				>0.9999
	TgαCA-Rheb vs. TgαGq				>0.9999							TgαCA-Rheb vs. TgαCA-Rheb;TgαGq				0.1289
	TgαCA-Rheb vs. TgαCA-Rheb;TgαGq				0.9127							TgαCA-Rheb vs. TgαGq				0.9989
	TgαCA-Rheb vs. TgαCA-Rheb;TgαGq				0.0007							TgαCA-Rheb vs. TgαGq				>0.9999
	TgαCA-Rheb vs. TgαGq				>0.9999							TgαCA-Rheb vs. TgαCA-Rheb;TgαGq				0.9989
	TgαCA-Rheb vs. TgαGq				0.9992							TgαCA-Rheb vs. TgαCA-Rheb;TgαGq				0.1953
	TgαCA-Rheb vs. TgαCA-Rheb;TgαGq				0.9954							TgαGq vs. TgαGq				>0.9999
	TgαCA-Rheb vs. TgαCA-Rheb;TgαGq				<0.0001							TgαGq vs. TgαCA-Rheb;TgαGq				>0.9999
	TgαGq vs. TgαGq				0.9992							TgαGq vs. TgαCA-Rheb;TgαGq				0.0499
	TgαGq vs. TgαCA-Rheb;TgαGq				0.9954							TgαGq vs. TgαCA-Rheb;TgαGq				>0.9999
	TgαGq vs. TgαCA-Rheb;TgαGq				<0.0001							TgαGq vs. TgαCA-Rheb;TgαGq				0.1289
	TgαGq vs. TgαCA-Rheb;TgαGq				0.9127							TgαCA-Rheb;TgαGq vs. TgαCA-Rheb;TgαGq				0.0499
	TgαGq vs. TgαCA-Rheb;TgαGq				0.0007
	TgαCA-Rheb;TgαGq vs. TgαCA-Rheb;TgαGq				<0.0001

## Sheet: Fig. 7
b. pERK1/2 positive α cells (%)						c. pERK1/2 fluorescence intensity							e. pERK1/2 positive α cells (%)									f. pERK1/2 fluorescence intensity
Con	gcgrDKO	casr-/-;gcgrDKO	TgαCaSR;casr-/-;gcgrDKO			Con	gcgrDKO	casr-/-;gcgrDKO	TgαCaSR;casr-/-;gcgrDKO			20 μM CNO	-	+	-	+	-	+			20 μM CNO	-	+	-	+	-	+
7.69231	29.4118	0	20			32.854	43.811	29.379	48.917				Con	Con	TgαGq;casr-/-;gcgrDKO	TgαGq;casr-/-;gcgrDKO	TgαGq;gcgrDKO	TgαGq;gcgrDKO				Con	Con	TgαGq;casr-/-;gcgrDKO	TgαGq;casr-/-;gcgrDKO	TgαGq;gcgrDKO	TgαGq;gcgrDKO
0	37.5	15.3846	33.3333			33.943	35.045	34.029	45.231				5.55556	14.2857	14.2857	23.5294	18.75	31.25				28.289	27.737	34.412	44.114	42.889	43.745
11.1111	38.8889	21.0526	23.5294			36.462	40.076	20.361	30.453				15.3846	0	6.66667	12.5	19.0476	27.7778				23.688	26.781	24.056	52.604	55.25	54.906
0	29.1667	5.55556	30.7692			24.848	37.495	29.616	35.435				9.09091	8.33333	12.5	17.6471	21.0526	23.8095				33.138	32.467	31.821	38.746	46.411	30.18
10	27.2727	0	27.2727			35.582	39.084	22.176	40.123				15.3846	12.5	10	15.7895	18.75	28.5714				29.803	27.192	27.794	46.038	38.61	39.712
22.2222	25	8.33333	26.6667			30.933	45.243	18.946	35.453				6.66667	9.09091	0	13.6364	25	26.087				24.287	37.385	30.22	39.157	37.013	54.782
11.1111	33.3333	14.2857	21.4286			40.305	42.452	31.373	36.364				13.3333	14.2857	7.69231	23.5294	22.2222	21.0526				35.311	27.451	31.675	43.958	39.198	50.076
0	31.5789	16.6667	27.7778			31.507	47.527	32.777	32.532				6.25	13.3333	13.3333	16.6667	12.5	22.2222				32.248	33.434	33.823	33.445	44.312	30.11
12.5	36.8421	20	30.7692			28.062	50.642	34.512	42.376				11.7647	11.7647	11.1111	19.0476	20	23.8095				29.356	28.232	28.394	47.345	39.81	40.734
22.2222	28.5714	22.2222	31.25										12.5	8.33333	8.33333	22.2222	21.0526	26.3158				26.487	33.368	29.22	39.765	36.014	53.732
						Tukey's multiple comparisons test			P Value													36.321	28.454	31.532	42.952	40.128	49.123
Tukey's multiple comparisons test			P Value			Con vs. gcgrDKO			0.0038				Tukey's multiple comparisons test					P Value
Con vs. gcgrDKO			<0.0001			Con vs. casr-/-;gcgrDKO			0.2999				Con vs. Con					0.9999				Tukey's multiple comparisons test					P Value
Con vs. casr-/-;gcgrDKO			0.8112			Con vs. TgαCaSR;casr-/-;gcgrDKO			0.129				Con vs. TgαGq;casr-/-;gcgrDKO					0.9789				Con vs. Con					>0.9999
Con vs. TgαCaSR;casr-/-;gcgrDKO			<0.0001			gcgrDKO vs. casr-/-;gcgrDKO			<0.0001				Con vs. TgαGq;casr-/-;gcgrDKO					0.0021				Con vs. TgαGq;casr-/-;gcgrDKO					>0.9999
gcgrDKO vs. casr-/-;gcgrDKO			<0.0001			gcgrDKO vs. TgαCaSR;casr-/-;gcgrDKO			0.4562				Con vs. TgαGq;gcgrDKO					0.0001				Con vs. TgαGq;casr-/-;gcgrDKO					<0.0001
gcgrDKO vs. TgαCaSR;casr-/-;gcgrDKO			0.4529			casr-/-;gcgrDKO vs. TgαCaSR;casr-/-;gcgrDKO			0.0017				Con vs. TgαGq;gcgrDKO					<0.0001				Con vs. TgαGq;gcgrDKO					0.0002
casr-/-;gcgrDKO vs. TgαCaSR;casr-/-;gcgrDKO			<0.0001										Con vs. TgαGq;casr-/-;gcgrDKO					0.9967				Con vs. TgαGq;gcgrDKO					<0.0001
													Con vs. TgαGq;casr-/-;gcgrDKO					0.001				Con vs. TgαGq;casr-/-;gcgrDKO					>0.9999
													Con vs. TgαGq;gcgrDKO					<0.0001				Con vs. TgαGq;casr-/-;gcgrDKO					<0.0001
													Con vs. TgαGq;gcgrDKO					<0.0001				Con vs. TgαGq;gcgrDKO					0.0003
													TgαGq;casr-/-;gcgrDKO vs. TgαGq;casr-/-;gcgrDKO					0.0002				Con vs. TgαGq;gcgrDKO					<0.0001
													TgαGq;casr-/-;gcgrDKO vs. TgαGq;gcgrDKO					<0.0001				TgαGq;casr-/-;gcgrDKO vs. TgαGq;casr-/-;gcgrDKO					0.0001
													TgαGq;casr-/-;gcgrDKO vs. TgαGq;gcgrDKO					<0.0001				TgαGq;casr-/-;gcgrDKO vs. TgαGq;gcgrDKO					0.0003
													TgαGq;casr-/-;gcgrDKO vs. TgαGq;gcgrDKO					0.9615				TgαGq;casr-/-;gcgrDKO vs. TgαGq;gcgrDKO					<0.0001
													TgαGq;casr-/-;gcgrDKO vs. TgαGq;gcgrDKO					0.0032				TgαGq;casr-/-;gcgrDKO vs. TgαGq;gcgrDKO					0.9994
													TgαGq;gcgrDKO vs. TgαGq;gcgrDKO					0.0327				TgαGq;casr-/-;gcgrDKO vs. TgαGq;gcgrDKO					0.9743
																						TgαGq;gcgrDKO vs. TgαGq;gcgrDKO					0.8842

## Sheet: Fig. 8
	d. α cell number									f. EdU positive α cells									h. Ki67 positive α cells (%)
U0126	-	+	-	+	-	+			U0126	-	+	-	+	-	+			U0126	-	+	-	+
	Con	Con	gcgrDKO	gcgrDKO	casr-/-;gcgrDKO	casr-/-;gcgrDKO				Con	Con	gcgrDKO	gcgrDKO	casr-/-;gcgrDKO	casr-/-;gcgrDKO				LAA	LAA	HAA	HAA
	18	16	26	23	23	17				1	2	2	2	3	1				0.07	0.09	3.76	0.8
	22	13	29	15	20	15				3	0	5	2	2	0				0.1	0.38	2.75	0.35
	21	14	27	20	26	21				2	1	4	4	2	3				0.53	0	3.18	1.47
	15	17	22	19	18	16				2	1	3	1	0	0
	18	11	28	16	25	23				2	0	5	1	3	1				Tukey's multiple comparisons test			P Value
	20	13	31	17	18	24				0	1	5	3	1	2				LAA vs. LAA			0.9955
	20	15	35	18	17	18				2	0	4	4	1	1				LAA vs. HAA			<0.0001
	17	16	24	20	20	14				1	0	3	3	3	1				LAA vs. HAA			0.2997
	18	22	25	16	19	15				3	2	4	0	1	1				LAA vs. HAA			<0.0001
	19	13	28	28	26	15				3	1	3	1	2	0				LAA vs. HAA			0.2231
	18	16	31	31	24	22				2	1	3	2	3	4				HAA vs. HAA			0.0005
	14	18	28	32	22	18				3	2	4	4	2	0
	19	14	32	24	18	15				2	1	6	2	1	2
	18	15	28	32	14	16				3	0	4	4	3	2
	23	16	32	23	19	15				2	0	5	0	1	1
	25	18	31	20	22	22
	22	15	34	23	21	23				Tukey's multiple comparisons test					P Value
	21	17	26	15	19	24				Con vs. Con					0.0207
										Con vs. gcgrDKO					<0.0001
	Tukey's multiple comparisons test					P Value				Con vs. gcgrDKO					0.9994
	Con vs. Con					0.0295				Con vs. casr-/-;gcgrDKO					0.9956
	Con vs. gcgrDKO					<0.0001				Con vs. casr-/-;gcgrDKO					0.3262
	Con vs. gcgrDKO					0.3637				Con vs. gcgrDKO					<0.0001
	Con vs. casr-/-;gcgrDKO					0.9059				Con vs. gcgrDKO					0.0074
	Con vs. casr-/-;gcgrDKO					0.9845				Con vs. casr-/-;gcgrDKO					0.0806
	Con vs. gcgrDKO					<0.0001				Con vs. casr-/-;gcgrDKO					0.839
	Con vs. gcgrDKO					<0.0001				gcgrDKO vs. gcgrDKO					0.0002
	Con vs. casr-/-;gcgrDKO					0.001				gcgrDKO vs. casr-/-;gcgrDKO					<0.0001
	Con vs. casr-/-;gcgrDKO					0.1578				gcgrDKO vs. casr-/-;gcgrDKO					<0.0001
	gcgrDKO vs. gcgrDKO					<0.0001				gcgrDKO vs. casr-/-;gcgrDKO					0.9565
	gcgrDKO vs. casr-/-;gcgrDKO					<0.0001				gcgrDKO vs. casr-/-;gcgrDKO					0.173
	gcgrDKO vs. casr-/-;gcgrDKO					<0.0001				casr-/-;gcgrDKO vs. casr-/-;gcgrDKO					0.6436
	gcgrDKO vs. casr-/-;gcgrDKO					0.9343
	gcgrDKO vs. casr-/-;gcgrDKO					0.0951
	casr-/-;gcgrDKO vs. casr-/-;gcgrDKO					0.5312

## Sheet: Fig. 9
b. pS6 positive α cells (%)					c. pS6 fluorescence intensity						d. Relative Slc38a5 mRNA expression (Fold of Con)					f. pS6 positive α cells (%)					g. pS6 fluorescence intensity
Con	gcgrDKO	casr-/-;gcgrDKO			Con	gcgrDKO	casr-/-;gcgrDKO			NPS 2143	-	-	+			Con	DMSO-gcgrDKO	U0126-gcgrDKO			Con	DMSO-gcgrDKO	U0126-gcgrDKO
0	11.1111	14.2857			29.27	46.19	40.77				LAA	HAA	HAA			10.5263	20.8333	6.25			29.399	39.41	29.624
7.14286	13.6364	7.69231			30.43	50.28	32.04				1.31475	41.614	19.5906			7.14286	13.6364	7.69231			26.657	37.274	21.247
15.3846	21.0526	15.3846			33.73	40.12	34.12				0.96552	31.7077	18.4919			13.3333	20	0			33.26	41.068	27.416
7.14286	20.8333	10			31.42	45.35	34.32				1.04424	32.4233	7.96093			7.69231	23.5294	8.33333			27.345	38.929	26.079
6.66667	23.5294	9.09091			36.8	39.87	30.76				0.754389	15.7959	10.313			6.25	22.2222	9.09091			25.342	50.021	28.539
0	15.7895	0			19.89	41.2	38.6									0	18.75	14.2857			30.22	45.32	25.476
7.69231	17.6471	13.3333			24.56	41.21	35.54				Tukey's multiple comparisons test		P Value			6.66667	11.7647	20			32.23	38.341	22.322
16.6667	15.7895	16.6667			32.43	37.55	38.21				LAA vs. HAA		0.0006			13.3333	21.0526	8.33333			32.342	43.254	20.43
7.14286	18.1818	15.3846			24.45	38.65	33.34				LAA vs. HAA		0.0649			7.14286	22.7273	16.6667			27.564	40.587	23.231
											HAA vs. HAA		0.0237
Tukey's multiple comparisons test		P Value			Tukey's multiple comparisons test		P Value									Tukey's multiple comparisons test		P Value			Tukey's multiple comparisons test		P Value
Con vs. gcgrDKO		0.0009			Con vs. gcgrDKO		<0.0001									Con vs. DMSO-gcgrDKO		0.0001			Con vs. DMSO-gcgrDKO		<0.0001
Con vs. casr-/-;gcgrDKO		0.2663			Con vs. casr-/-;gcgrDKO		0.0173									Con vs. U0126-gcgrDKO		0.6396			Con vs. U0126-gcgrDKO		0.0284
gcgrDKO vs. casr-/-;gcgrDKO		0.0387			gcgrDKO vs. casr-/-;gcgrDKO		0.0062									DMSO-gcgrDKO vs. U0126-gcgrDKO		0.0011			DMSO-gcgrDKO vs. U0126-gcgrDKO		<0.0001

## Sheet: Fig. 10
	b. α cell number									d. pS6 positive α cells (%)									e. pS6 fluorescence intensity								g. pS6 positive α cells (%)					h. pS6 fluorescence intensity
20 μM CNO	-	-	-	-	+	+			20 μM CNO	-	+	-	+	-	+			20 μM CNO	-	+	-	+	-	+			Con	gcgrDKO	TgαGq-CNO			Con	gcgrDKO	TgαGq-CNO
Rapamycin	-	+	-	+	-	+				Con	Con	TgαGq;casr-/-;gcgrDKO	TgαGq;casr-/-;gcgrDKO	TgαGq;gcgrDKO	TgαGq;gcgrDKO				Con	Con	TgαGq;casr-/-;gcgrDKO	TgαGq;casr-/-;gcgrDKO	TgαGq;gcgrDKO	TgαGq;gcgrDKO			0	15	11.7647			30.792	31.367	36.34
	Con	Con	gcgrDKO	gcgrDKO	TgαGq	TgαGq				11.7647	13.3333	7.69231	21.0526	17.6471	23.5294				26.685	27.136	27.687	31.525	36.551	33.748			7.14286	22.2222	11.1111			32.051	43.71	44.32
	26	17	28	23	29	22				16.6667	9.09091	13.3333	21.7391	18.1818	22.2222				25.192	29.031	26.842	34.221	32	43.4			13.3333	22.2222	13.0435			27.43	45.55	43.21
	16	13	31	22	20	21				7.14286	18.1818	14.2857	20	23.5294	23.8095				25.653	25.84	30.089	44.496	33.224	32.961			7.14286	22.7273	12.5			29.152	35.682	38.54
	18	14	32	25	23	23				8.33333	7.14286	8.33333	19.0476	16.6667	23.8095				25.75	23.722	22.234	35.973	31.624	41.901			0	18.75	11.7647			37.82	39.144	35.42
	17	19	34	27	29	28				7.14286	15.3846	6.25	15.7895	21.0526	30				22.914	25.917	25.023	39.645	35.656	30.925			7.69231	19.0476	10.5263				42.13	40.32
	19	23	32	25	31	23				13.3333	13.3333	0	19.0476	16.6667	23.5294				24.341	26.24	24.14	31.213	28.588	38.639									44.32
	23	19	29	24	24	24				11.7647	15.3846	15.3846	12.5	20	27.2727				22.124	24.213	23.322	34.266	36.754	35.375			Tukey's multiple comparisons test		P Value			Tukey's multiple comparisons test		P Value
	17	17	29	18	22	18				0	7.14286	11.7647	18.1818	16.6667	27.7778				23.452	25.927	26.237	37.824	35.345	35.399			Con vs. gcgrDKO		<0.0001			Con vs. gcgrDKO		0.0097
	22	16	32	21	29	24				13.3333	17.6471	8.33333	20	20	23.8095				25.22	25.243	27.12	36.134	32.145	38.672			Con vs. TgαGq-CNO		0.0254			Con vs. TgαGq-CNO		0.0188
	18	18	23	24	28	18													21.456	22.345	23.145	37.235	40.434	35.34			gcgrDKO vs. TgαGq-CNO		0.0025			gcgrDKO vs. TgαGq-CNO		0.9694
	26	24	33	19	31	22				Tukey's multiple comparisons test				P Value
	20	23	33	27						Con vs. Con				0.5421					Tukey's multiple comparisons test				P Value
	21	22	29	24						Con vs. TgαGq;casr-/-;gcgrDKO				0.9998					Con vs. Con				0.9317
	26	21	28	22						Con vs. TgαGq;casr-/-;gcgrDKO				0.0002					Con vs. TgαGq;casr-/-;gcgrDKO				0.9268
	17	20	32	26						Con vs. TgαGq;gcgrDKO				<0.0001					Con vs. TgαGq;casr-/-;gcgrDKO				<0.0001
										Con vs. TgαGq;gcgrDKO				<0.0001					Con vs. TgαGq;gcgrDKO				<0.0001
	Tukey's multiple comparisons test			P Value						Con vs. TgαGq;casr-/-;gcgrDKO				0.3853					Con vs. TgαGq;gcgrDKO				<0.0001
	Con vs. Con			0.8558						Con vs. TgαGq;casr-/-;gcgrDKO				0.0304					Con vs. TgαGq;casr-/-;gcgrDKO				>0.9999
	Con vs. gcgrDKO			<0.0001						Con vs. TgαGq;gcgrDKO				0.0183					Con vs. TgαGq;casr-/-;gcgrDKO				<0.0001
	Con vs. gcgrDKO			0.1812						Con vs. TgαGq;gcgrDKO				<0.0001					Con vs. TgαGq;gcgrDKO				<0.0001
	Con vs. TgαGq			0.0003						TgαGq;casr-/-;gcgrDKO vs. TgαGq;casr-/-;gcgrDKO				<0.0001					Con vs. TgαGq;gcgrDKO				<0.0001
	Con vs. TgαGq			0.7373						TgαGq;casr-/-;gcgrDKO vs. TgαGq;gcgrDKO				<0.0001					TgαGq;casr-/-;gcgrDKO vs. TgαGq;casr-/-;gcgrDKO				<0.0001
	Con vs. gcgrDKO			<0.0001						TgαGq;casr-/-;gcgrDKO vs. TgαGq;gcgrDKO				<0.0001					TgαGq;casr-/-;gcgrDKO vs. TgαGq;gcgrDKO				<0.0001
	Con vs. gcgrDKO			0.0094						TgαGq;casr-/-;gcgrDKO vs. TgαGq;gcgrDKO				>0.9999					TgαGq;casr-/-;gcgrDKO vs. TgαGq;gcgrDKO				<0.0001
	Con vs. TgαGq			<0.0001						TgαGq;casr-/-;gcgrDKO vs. TgαGq;gcgrDKO				0.0082					TgαGq;casr-/-;gcgrDKO vs. TgαGq;gcgrDKO				0.669
	Con vs. TgαGq			0.1577						TgαGq;gcgrDKO vs. TgαGq;gcgrDKO				0.014					TgαGq;casr-/-;gcgrDKO vs. TgαGq;gcgrDKO				0.9997
	gcgrDKO vs. gcgrDKO			<0.0001															TgαGq;gcgrDKO vs. TgαGq;gcgrDKO				0.4883
	gcgrDKO vs. TgαGq			0.0736
	gcgrDKO vs. TgαGq			<0.0001
	gcgrDKO vs. TgαGq			0.172
	gcgrDKO vs. TgαGq			0.9699
	TgαGq vs. TgαGq			0.0487

[truncated: 7 more sheets: supplementary Fig. 1, supplementary Fig. 3, supplementary Fig. 4, supplementary Fig. 5, supplementary Fig. 6, supplementary Fig. 7, supplementary Fig. 8]
